# Supplementary material for: A Rapid Review on the Efficacy and Safety of Pharmacological Treatments for Chagas Disease
Source: Trop Med Infect Dis. 2021 Jul 12;6(3):128. doi: 10.3390/tropicalmed6030128 (PMC8293415; doi:10.3390/tropicalmed6030128)
Supplement: Supplementary file 1 [file tropicalmed-06-00128-s001.zip]

Archive with 1 entries (1 files):
- tropicalmed-1270496-supplementary.pdf
